# Supplementary material for: Application of the 21-Gene Recurrence Score in Patients with Early HR-Positive/HER2-Negative Breast Cancer: Chemotherapy and Survival Rate According to Clinical Risk
Source: Cancers (Basel). 2021 Aug 9;13(16):4003. doi: 10.3390/cancers13164003 (PMC8394098; doi:10.3390/cancers13164003)
Supplement: Supplementary file 1 [file cancers-13-04003-s001.zip]

Archive with 1 entries (1 files):
- cancers-1267930-supplementary.pdf
